# Supplementary material for: Predator Diet and Trophic Position Modified with Altered Habitat Morphology
Source: PLoS One. 2016 Jan 29;11(1):e0147759. doi: 10.1371/journal.pone.0147759 (PMC4732677; doi:10.1371/journal.pone.0147759)
Supplement: S1 Table — See methods for details of sampling protocol. Sediment = median grain size; % wrack composition = % of dry weight (g) biomass: SG = Seagrass (Th = Thalassia testudinum, Syr = Syringodium filiforme, Hal = Halodule wrightii); MA = Macroalgae and TerrP = Terrestrial plant. Detailed constituents of seagrass wrack are listed when seagrass was greater than five percent of total wrack. (XLSX) [file pone.0147759.s001.xlsx]

## Sheet: S1 Table
Name	Site	Site	Beach Width	Sediment	Slope	% Wrack Composition
	Code	Location	(m)	(mm)	(deg.)	SG (Th/Syr/Hal)	MA	TerrP	Other
Cayo Costa	CC	24o 41' N, 82o 15' W	15.6667	1.5	8.8	87.2 (38.9/46.8/1.5)	0.3	10.9	1.6
Indian Rocks	IND	27o 54' N, 82o 50' W	22.1	0.75	7.58333	96.8 (90.5/6.3/0.0)	1.2	2	0
Pensacola	PEN	30o 19' N, 87o 09' W	25.1667	0.75	16.075	0	100	0	0
Captiva Is.	CAP	26o 32' N, 82o 11' W	26.0333	1.5	5.5	99.4 (53.2/43.2/3.0)	0.1	0	0.5
Fort Pickens	FPic	30o 19' N, 87o 14' W	29	0.75	13.4167	0	99.8	0	0.2
Anclote Key	ANC	28o 12' N, 82o 51' W	32.2333	0.1875	3.09167	99.7 (82.6/15.7/1.3)	0.2	0.1	0
Avalon	AV	27o 33' N, 80o 18' W	35.3333	0.375	2.94167	1.9	92.2	5.7	0.2
St. George	SGSP	29o 41' N, 84o 46' W	39.75	0.375	6.88333	0.6	99.4	0	0
Perdido	PRD	30o 17' N, 87o 27' W	45.6333	0.375	17.2111	4	95	0	1
Bowman's	BOW	26o 28' N, 82o 09' W	47.7	0.25	2.5	95.4 (94.6/0.6/0.1)	1.5	0.4	2.7
St. George	SGP	29o 39' N, 84o 52' W	48.75	0.75	7.975	98.2 (32.7/64.9/0.5)	1.8	0	0
Madeira	MAD	27o 47' N, 82o 47' W	51.5333	0.25	2.41667	88.8 (70.6/16.6/1.6)	0.5	7.5	3.2
Fort Pierce	FPer	27o 28' N, 80o 16' W	58.3333	0.75	9.05833	20 (0.9/17.9/1.2)	72.9	7.1	0
Orange	ORG	30o 16' N, 87o 34' W	63.6667	0.375	14.0917	0.1	93.2	6.7	0
Anastasia	ANA	29o 54' N, 81o 16' W	67.1	1	5.41667	1.5	97	1.5	0
St. Augustine	AUG	29o 50' N, 81o 15' W	106.567	0.375	2.83333	1	94	5	0
