# Supplementary material for: Predator Diet and Trophic Position Modified with Altered Habitat Morphology
Source: PLoS One. 2016 Jan 29;11(1):e0147759. doi: 10.1371/journal.pone.0147759 (PMC4732677; doi:10.1371/journal.pone.0147759)
Supplement: S2 Table — Basal resource isotopic signatures are for dominant forms (SG = Seagrass, Th = Thalassia testudinum, Syr = Syringodium filiforme, MA = Macroalgae, Sarg = Sargassum sp., two species indicates a mixture of SG materials within beach wrack (see S1 Table). Halodule wrightii (SG) was not considered given its minor contribution to wrack (see S1 Table). % of GC diet = Percent contribution to ghost crab (GC) diet. Ghost crab (Ocypode quadrata) major prey items (principal resources): Coquina clam (Donax variabilis), Mole Crab (Emerita talpoida), Amphipod (Talorchestia spp.). Ghost crab trophic position (GC TP) determined using the following equation: TPGC = [(δ15NGC− δ15NRES)/2.3] + 2, where δ15NGC represents the mean signature (N = 3–9 indiv.) of ghost crabs; δ15NRES represents the weighted mean signature of the three principal resources; and 2.3 is one trophic level change in aquatic environments (See methods for details). (XLSX) [file pone.0147759.s002.xlsx]

## Sheet: S2 Table
Site	Site	Beach Width
Code	Location	(m)	Organism	d13C	d15N	% of GC Diet	GC TP
CC	24o 41' N, 82o 15' W	15.6667	Coquina	-18.458	5.9551	35
			Mole Crab	-18.4513	5.28812	32.5
			Amphiod	-14.7686	3.79413	32.5
			Ghost Crab	-16.894	8.82829		3.6
			SG (Th/Syr)	-9.14657	0.349455
IND	27o 54' N, 82o 50' W	22.1	Coquina	-19.0405	5.4255	34.1667
			Mole Crab	-18.2713	5.78844	34.1333
			Amphiod	-13.3874	4.23058	31.7
			Ghost Crab	-16.9633	8.07599		3.3
			SG (Th)	-11.3112	1.41943
PEN	30o 19' N, 87o 09' W	25.1667	Coquina	-18.73	8.03736	12.6
			Mole Crab	-17.239	8.02633	47.1167
			Amphiod	-16.6828	4.37165	40.2833
			Ghost Crab	-16.7609	9.92917		3.5
			MA (Sarg)	-18.2126	1.51689
CAP	26o 32' N, 82o 11' W	26.0333	Coquina	-17.9672	6.11054	37.6667
			Mole Crab	-17.6475	6.15257	37.1667
			Amphiod	-12.8536	2.81942	25.1667
			Ghost Crab	-16.5879	8.76044		3.5
			SG (Th/Syr)	-10.1933	0.444467
FPic	30o 19' N, 87o 14' W	29	Coquina	-18.148	8.05246	10.575
			Mole Crab	-16.8386	7.83023	81.1875
			Amphiod	-16.7773	6.07162	8.2375
			Ghost Crab	-16.7192	10.6315		3.3
			MA (Sarg)	-18.4104	2.69139
ANC	28o 12' N, 82o 51' W	32.2333	Coquina	-17.6	3.9	19.9
			Mole Crab	-15.244	2.9395	24.4
			Amphiod	-9.8	2.4	55.7
			Ghost Crab	-13.3589	6.70112		3.7
			SG (Th/Syr)	-10.2274	1.0639
AV	27o 33' N, 80o 18' W	35.3333	Coquina	-16.4677	8.20467	29.5667
			Mole Crab	-14.8844	8.42757	47.7333
			Amphiod	-14.6585	3.12258	22.7
			Ghost Crab	-16.628	8.76689		2.7
			MA (Sarg)	-13.9732	0.653917
SGSP	29o 41' N, 84o 46' W	39.75	Coquina	-18.1047	7.7776	5.8
			Mole Crab	-17.4708	7.04072	10.62
			Amphiod	-17.1237	8.56083	83.58
			Ghost Crab	-16.3941	9.2466		2.4
			MA (Sarg)	-18.2102	4.33739
PRD	30o 17' N, 87o 27' W	45.6333	Coquina	-18.0224	8.63974	23.6714
			Mole Crab	-17.4829	8.03082	45.6857
			Amphiod	-16.7885	7.78409	30.6429
			Ghost Crab	-16.9884	10.1765		2.9
			MA (Sarg)	-18.434	3.87453
BOW	26o 28' N, 82o 09' W	47.7	Coquina	-17.6757	5.74225	41.4
			Mole Crab	-16.1107	5.61594	35.6333
			Amphiod	-13.3128	2.88077	22.9667
			Ghost Crab	-16.2584	8.54624		3.5
			SG (Th)	-11.1549	0.48685
SGP	29o 39' N, 84o 52' W	48.75	Coquina	-18.1875	7.6416	38.46
			Mole Crab	-18.1376	6.94343	35.26
			Amphiod	-13.8139	6.08212	26.28
			Ghost Crab	-17.0125	10.0858		3.4
			SG (Th/Syr)	-12.2043	2.69864
MAD	27o 47' N, 82o 47' W	51.5333	Coquina	-19.0765	5.493	42.3
			Mole Crab	-17.996	5.74883	39.8667
			Amphiod	-13.2357	4.23384	17.8333
			Ghost Crab	-17.594	7.64466		3
			SG (Th)	-10.9935	1.42168
FPer	27o 28' N, 80o 16' W	58.3333	Coquina	-16.7601	8.43251	71.6667
			Mole Crab	-15.5556	7.34992	14.4
			Amphiod	-15.5802	5.91669	13.9333
			Ghost Crab	-16.4183	8.93844		2.4
			MA (Sarg)	-15.9034	2.58435
ORG	30o 16' N, 87o 34' W	63.6667	Coquina	-19.0915	8.33972	83.275
			Mole Crab	-16.3718	8.34244	8.3
			Amphiod	-16.5094	5.79336	8.425
			Ghost Crab	-18.9487	8.78404		2.3
			MA (Sarg)	-17.8495	2.49914
ANA	29o 54' N, 81o 16' W	67.1	Coquina	-16.4814	8.0769	53.3867
			Mole Crab	-14.8558	7.371	40.6833
			Amphiod	-15.1488	4.49194	5.93
			Ghost Crab	-17.9581	7.36719		1.9
			MA (Sarg)	-15	1.6
AUG	29o 50' N, 81o 15' W	106.567	Coquina	-16.4814	8.0769	92.4
			Mole Crab	-14.8389	7.1759	3.5
			Amphiod	-15.1488	4.49194	4.1
			Ghost Crab	-17.6062	7.8582		2
			MA (Sarg)	-15	1.6
